# Supplementary material for: From Analytical Profiling to Liposomal Delivery: Cannabinol as a Model for Antioxidant Encapsulation and Diffusion Enhancement
Source: Molecules. 2025 Aug 20;30(16):3433. doi: 10.3390/molecules30163433 (PMC12388803; doi:10.3390/molecules30163433)
Supplement: Supplementary file 1 [file molecules-30-03433-s001.zip]

Archive with 1 entries (1 files):
- molecules-3813069-supplementary.pdf
